# Supplementary material for: Effects of Chemical Composition on Anaerobic Digestion Kinetics of Sugar Beet Pulp: Gompertz and Two-Fraction Kinetic Modelling
Source: Molecules. 2026 Jun 5;31(11):1975. doi: 10.3390/molecules31111975 (PMC13257436; doi:10.3390/molecules31111975)
Supplement: Supplementary file 1 [file molecules-31-01975-s001.zip]

Archive with 1 entries (1 files):
- molecules-4235008-supplementary.pdf
